# Supplementary material for: Selecting Superior De Novo Transcriptome Assemblies: Lessons Learned by Leveraging the Best Plant Genome
Source: PLoS One. 2016 Jan 5;11(1):e0146062. doi: 10.1371/journal.pone.0146062 (PMC4701411; doi:10.1371/journal.pone.0146062)
Supplement: S2 File — Only Type II Case 1 errors reliably identified true chimeras (see Training_data_BR1_CLCscaf.xlsx and S2_File_illustrations.pptx). Our follow-up analysis confirms that adjacent loci are co-assembled accurately and are not chimeric unigenes. Typically only a fraction of Type II Case 1 errors are true chimeras. (ZIP) [file pone.0146062.s017.zip]

Archive with 11 entries (8 files):
- Supplemental_File2/
- Supplemental_File2/.DS_Store
- __MACOSX/
- __MACOSX/Supplemental_File2/
- __MACOSX/Supplemental_File2/._.DS_Store
- Supplemental_File2/READ_ME.txt
- __MACOSX/Supplemental_File2/._READ_ME.txt
- Supplemental_File2/S2_File_illustrations.pptx
- __MACOSX/Supplemental_File2/._S2_File_illustrations.pptx
- Supplemental_File2/Training_data_BR1_CLCscaf.xlsx
- __MACOSX/Supplemental_File2/._Training_data_BR1_CLCscaf.xlsx
