# Supplementary material for: Selecting Superior De Novo Transcriptome Assemblies: Lessons Learned by Leveraging the Best Plant Genome
Source: PLoS One. 2016 Jan 5;11(1):e0146062. doi: 10.1371/journal.pone.0146062 (PMC4701411; doi:10.1371/journal.pone.0146062)
Supplement: S2 File — Only Type II Case 1 errors reliably identified true chimeras (see Training_data_BR1_CLCscaf.xlsx and S2_File_illustrations.pptx). Our follow-up analysis confirms that adjacent loci are co-assembled accurately and are not chimeric unigenes. Typically only a fraction of Type II Case 1 errors are true chimeras. (ZIP) [file pone.0146062.s017.zip › Supplemental_File2/READ_ME.txt]

READ_ME S2 File

This archive contains the results of the follow-up TypeII error
analysis. Since only Type II Case 1 errors reliably identified true
chimeras (see Training_data_BR1_CLCscaf.xlsx), we focused our follow-up
anaylsis on Type II Case 1 errors from BR1 assemblies. Our follow-up analysis
confirms that adjacent loci are co-assembled accurately and are not
chimeric unigenes. Typically only a fraction of Type II Case 1 errors
are true chimeras. 

Training_data_BR1_CLCscaf.xlsx contains the results of the manually
curated genomic alignments used to develop the algorithm that parses the
genomic BLAST results for chimera identification validation in BR1
assemblies.

S2_File_illustrations.pptx accompanies
Training_data_BR1_CLCscaf.xlsx and provides illustrations for several
cases of Type II error.
