# Supplementary material for: Selecting Superior De Novo Transcriptome Assemblies: Lessons Learned by Leveraging the Best Plant Genome
Source: PLoS One. 2016 Jan 5;11(1):e0146062. doi: 10.1371/journal.pone.0146062 (PMC4701411; doi:10.1371/journal.pone.0146062)
Supplement: S2 File — Only Type II Case 1 errors reliably identified true chimeras (see Training_data_BR1_CLCscaf.xlsx and S2_File_illustrations.pptx). Our follow-up analysis confirms that adjacent loci are co-assembled accurately and are not chimeric unigenes. Typically only a fraction of Type II Case 1 errors are true chimeras. (ZIP) [file pone.0146062.s017.zip › Supplemental_File2/Training_data_BR1_CLCscaf.xlsx]

## Sheet: Sheet1
	contigID	contigLen	subject1	ContigStartPos_1	ContigStopPos_1	Identity	aligned%	subject2	ContigStartPos_2	ContigStopPos_2	Identity	aligned%	CASE	BLAST results - Chimera? Y or N	sum bitscore or score of best alignment	BS		NOTES from genome follow up BLAST + manual alignments to Arabidopsis reference sequences	verdict	Supplemental_File_2_illustrations.pptx reference slide #
Case I	contig_195	3249	AT1G64720.1	1529	3069	100	0.4743	AT1G64710.1	6	1528	100	0.46876	1	N	6055	1.86365		co-assembly of adjacent loci	not chimera		KEY
	contig_1204	2361	ATCG00660.1	1272	1615	100	0.145701	ATCG00650.1	1925	2220	100	0.125371	1	N	4454	1.88649		co-assembly of adjacent loci	not chimera		UNCLEAR CASE
	contig_1662	1120	ATCG00070.1	141	261	100	0.108036	ATCG00080.1	670	780	100	0.0991071	1	N	1888	1.68571		plastome co-assembly	not chimera		CHIMERA
	contig_1794	2913	AT1G54320.1	116	1436	100	0.453484	AT1G54310.2	2201	2883	100	0.468932	1	N	5274	1.8105		co-assembly of adjacent loci	not chimera	9	counted as type II by algorithm
	contig_2406	3773	AT5G05700.1	1	1695	100	0.449245	AT4G26600.1	1755	3237	100	0.393056	1	Y	NA			different chromosomes, 31bp shared sequence at false join	chimera	2
	contig_2544	1634	AT1G78890.1	27	810	100	0.479804	AT1G78895.1	861	1408	100	0.335373	1	N	2965	1.81457		co-assembly of adjacent loci	not chimera
	contig_2687	1991	AT4G13495.1	1505	1990	100	0.244098	AT4G13493.1	973	1193	100	0.110999	1	N	3795	1.90608		multiple annotations at one locus, thus subalignment	not chimera
	contig_2933	1644	AT3G12260.1	1	767	100	0.466545	AT3G12250.4	1124	1644	100	0.31691	1	N	3058	1.8601		co-assembly of adjacent loci	not chimera
	contig_3419	2128	ATCG00630.1	401	520	100	0.056391	ATCG00600.1	1372	1468	100	0.0455827	1	N	3818	1.79417		plastome co-assembly	not chimera
	contig_3831	634	AT5G48620.1	225	365	100	0.222397	AT5G43470.1	415	517	100	0.162461	1	Y	NA			distal loci on ch5, 66bp shared at false join	chimera	7
	contig_3833	288	AT4G01390.1	1	65	100	0.225694	AT4G01380.1	231	288	100	0.201389	1	N	532	1.84722		co-assembly of adjacent loci	not chimera	11
	contig_6225	2461	AT3G07274.1	1521	2012	100	0.199919	AT3G07280.1	808	1264	100	0.371394	1	N	4405	1.78992		co-assembly of adjacent loci	not chimera	12
	contig_10633	806	AT4G35420.1	1	331	100	0.41067	AT4G35440.2	698	806	100	0.135236	1	N	1429	1.77295		co-assembly of adjacent loci	not chimera
	contig_13808	180	AT2G29628.1	1	71	100	0.394444	AT2G29630.2	148	180	100	0.183333	1	N	333	1.85		co-assembly of adjacent loci	not chimera
	contig_14737	751	AT3G28630.1	519	722	100	0.271638	AT3G28640.1	1	44	100	0.0585885	1	N	1393	1.85486		co-assembly of adjacent loci	not chimera
	contig_16437	474	AT2G07706.1	1	87	100	0.367089	ATMG00460.1	351	424	100	0.156118	1	N	870	1.83544		ambiguous sub-sequence, identical hits on CH2 and mito, with perfect subseqs on CH3 & 5	not chimera - ambiguous	6
	contig_16914	779	AT4G31060.1	431	779	100	0.44801	AT4G31050.1	1	38	100	0.0487805	1	N	1447	1.85751		co-assembly of adjacent loci	not chimera
	contig_18451	223	AT2G07683.1	13	68	100	0.251121	ATMG00350.1	188	223	100	0.161435	1	N	412	1.84753		genome search reveals ambiguous sequence, identical full length hits on CH2 and mito	not chimera - ambiguous
	contig_18462	315	AT2G07708.1	1	133	100	0.422222	ATMG00480.1	216	315	100	0.31746	1	N	582	1.84762		co-assembly of adjacent loci, and genome search reveals ambiguous sequence, identical full length hits on CH2 and mito	not chimera - ambiguous
	contig_19586	480	AT3G24927.1	1	140	100	0.291667	AT3G24929.1	141	263	100	0.25625	1	N	900	1.875		co-assembly of adjacent loci	not chimera
	contig_20362	166	AT1G21930.1	128	166	100	0.23494	AT3G42150.2	6	38	100	0.198795	1	Y	NA			different chromosomes, 42bp shared sequence at false join	chimera
	contig_20660	157	AT1G11130.1	67	128	100	0.394904	AT1G06680.1	1	34	100	0.216561	1	?	NA			distal loci on ch5, 8bp shared and low complexity at false join	chimera
	contig_24855	1149	AT3G57980.1	1	510	100	0.443864	AT3G57965.1	802	1149	100	0.302872	1	N	2122	1.84682		co-assembly of adjacent loci	not chimera	10
	contig_25078	409	AT4G18840.1	1	175	100	0.427873	AT4G18830.1	324	409	100	0.420538	1	N	763	1.86553		co-assembly of adjacent loci	not chimera
	contig_29859	133	ATMG00140.1	1	46	100	0.345865	ATMG00130.1	90	133	100	0.330827	1	N	246	1.84962		co-assembly of adjacent loci	not chimera
	contig_31905	169	AT4G24040.1	1	39	100	0.230769	AT4G29520.1	136	169	100	0.201183	1	?	NA			no alignment to genome, 6bp shared sequence at false join	chimera
	contig_33349	594	AT5G18370.1	325	594	100	0.454545	AT5G18362.1	19	52	100	0.0572391	1	N	1065	1.79293		co-assembly of adjacent loci	not chimera	13
	contig_33775	166	AT4G17410.3	1	55	100	0.331325	AT3G63490.1	124	166	100	0.259036	1	Y	NA			different chromosomes, 8bp shared sequence at false join	chimera	3
	contig_34059	164	AT5G07270.1	1	77	100	0.469512	AT4G06634.1	127	164	100	0.231707	1	Y	NA			over lap of low complexity region in genome, probably micro sat in UTR	chimera	4
	contig_34580	278	AT2G27720.2	93	139	100	0.169065	AT2G27710.1	1	36	100	0.129496	1	N	501	1.80216		tandem dup genes that share identical sequence, thus ambiguous	not chimera - ambiguous	8
	contig_34598	189	AT5G15080.1	1	85	100	0.449735	AT1G18540.1	147	189	100	0.227513	1	Y	NA			over lap of low complexity region in genome, probably micro sat in UTR	chimera	5
	contig_37222	456	AT3G53365.1	44	162	100	0.260965	AT3G53360.1	340	456	100	0.256579	1	N	850	1.86404		new transcript that overlaps with 2 existing annotations	not chimera
Case II	contig_895	1064	ATCG01310.1	1	391	100	0.367481	ATCG00830.1	1	391	100	0.367481	2	N	1960	1.84211		plastome IR - thus identical alignments	not chimera - ambiguous
	contig_4235	420	AT4G13500.1	352	420	100	0.164286	AT2G05310.1	352	420	100	0.328571	2	N	776	1.84762		clear best alignment to CH2, lower quality alignment to CH4	not chimera - ambiguous
	contig_10749	109	ATCG01180.1	24	69	100	0.422018	ATCG00950.1	24	69	100	0.422018	2	N	146	1.33945		possible plastome IR - thus identical alignments	not chimera - ambiguous
	contig_13837	394	AT5G28320.1	305	394	100	0.228426	AT5G28400.1	305	394	100	0.228426	2	?	710	1.80203		new splice variant, also inverted repeat, identical alignments and subalignemts of each	unclear
	contig_13966	766	AT4G39838.1	596	766	100	0.446475	AT4G39840.1	596	766	100	0.446475	2	N	1415	1.84726		excellent alignment to the genome, co-assembly of plus minus ORFS, not chimera	not chimera - ambiguous
	contig_15045	282	AT1G24996.1	1	43	100	0.152482	AT1G24822.1	1	43	100	0.152482	2	N	521	1.84752		tandem duplicate - identical, full-length alignment to multiple genome positions thus ambiguous	not chimera - ambiguous
	contig_19388	281	AT5G38420.1	1	48	100	0.170819	AT5G38430.1	1	48	100	0.170819	2	?	444	1.58007		poor quality alignment	unclear
	contig_20225	225	AT5G15581.1	75	166	100	0.408889	AT5G15580.1	75	166	100	0.408889	2	N	411	1.82667		excellent alignment to the genome, co-assembly of plus minus ORFS, not chimera	not chimera - ambiguous
	contig_21209	229	ATMG00900.1	189	229	100	0.179039	AT2G07771.2	189	229	100	0.179039	2	N	418	1.82533		identical, full-length alignments to multiple genome positions thus ambiguous	not chimera - ambiguous
	contig_21716	183	AT3G55200.1	149	183	100	0.191257	AT3G55220.1	149	183	100	0.191257	2	N	339	1.85246		subsequence alignment to genome, excellent score for best	not chimera - ambiguous
	contig_23418	151	AT3G14650.1	113	151	100	0.258278	AT3G14690.1	113	151	100	0.258278	2	N	279	1.84768		single good alignment to genome	not chimera - ambiguous
	contig_24369	120	AT4G38280.1	1	36	100	0.3	AT2G45250.2	1	36	100	0.3	2	N	222	1.85		subsequence alignments to genome, excellent score for best	not chimera - ambiguous
	contig_24862	139	AT1G73602.1	3	41	100	0.280576	AT1G73600.2	3	41	100	0.280576	2	N	248	1.78417		uORF, thus single good genome alignment - exclude	not chimera - multiple annotations for 1 transcript
	contig_25861	169	AT4G30190.2	135	169	100	0.207101	AT2G18960.1	135	169	100	0.207101	2	N	313	1.85207		subsequence alignment to genome, excellent score for best	not chimera - ambiguous
	contig_26527	273	AT5G36670.1	1	38	100	0.139194	AT5G36740.1	1	38	100	0.139194	2	N	476	1.74359		genome loci hits differ by 1bp - multiple, identical alignments to contig	not chimera - ambiguous
	contig_28730	143	ATCG01310.1	101	143	100	0.300699	ATCG00830.1	101	143	100	0.300699	2	Y	200	1.3986		short , identical alignments in plastome (IR?), other short alignments in intergenic regions on CH4 and 5, likely chimera	chimera
	contig_29287	221	AT3G25572.1	171	212	100	0.190045	AT3G25570.1	171	212	100	0.190045	2	N	409	1.85068		uORF, thus single good genome alignment - exclude	not chimera - multiple annotations for 1 transcript
	contig_30574	186	ATMG00285.1	50	92	100	0.231183	AT2G07733.1	50	92	100	0.231183	2	?	281	1.51075		identical alignments to multiple genome positions thus ambiguous	not chimera - ambiguous
	contig_30783	390	AT3G06335.1	1	44	100	0.112821	AT2G33890.1	1	44	100	0.112821	2	N	721	1.84872		1357 copies of tRNA gene, excellent aligment to a single transcript that includes tRNA	not chimera - ambiguous
	contig_31939	198	AT1G73602.1	1	66	100	0.333333	AT1G73600.2	1	66	100	0.333333	2	N	366	1.84848		uORF, thus single good genome alignment - exclude	not chimera - multiple annotations for 1 transcript
	contig_32510	170	AT2G27530.1	132	170	100	0.229412	AT1G08360.1	132	170	100	0.229412	2	N	315	1.85294		excellent alignment to genome at only one locus	not chimera - ambiguous
	contig_32756	193	AT3G55750.1	155	193	100	0.202073	AT1G41880.1	155	193	100	0.202073	2	N	350	1.81347		equal length, but lower quality, alignment to second genome position	not chimera - ambiguous
	contig_33053	304	ATMG01280.1	1	119	100	0.391447	AT2G07695.1	1	119	100	0.391447	2	N	562	1.84868		subsequence alignment to genome, excellent score for best	not chimera - ambiguous
	contig_34474	115	AT5G09600.1	80	115	100	0.313043	AT4G32210.1	80	115	100	0.313043	2	N	148	1.28696		equal length, but lower quality, alignment to second genome position	not chimera - ambiguous
	contig_34549	370	ATMG01150.1	1	169	100	0.456757	ATMG00430.1	1	169	100	0.456757	2	N	684	1.84865		4 identical, full-length alignments on CH2 and mito	not chimera - ambiguous
	contig_38084	174	AT1G53233.1	118	174	100	0.327586	AT1G53230.1	118	174	100	0.327586	2	?	106	0.609195		genomic BLAST improves alignment, still poor - multiple annotations for 1 locus - exclude	unclear - multiple annotations for 1 transcript
	contig_38208	178	AT3G28290.1	1	60	100	0.337079	AT3G28300.1	1	60	100	0.337079	2	N	270	1.51685		identical alignments to multiple genome positions (100% identical loci) thus ambiguous	not chimera - ambiguous
	contig_39083	145	AT1G73602.1	108	145	100	0.262069	AT1G73600.2	108	145	100	0.262069	2	N	263	1.81379		uORF, thus single good genome alignment - exclude	not chimera - multiple annotations for 1 transcript
	contig_39298	181	AT5G46315.1	125	181	100	0.314917	AT3G14735.1	125	181	100	0.314917	2	?	287	1.58564		best hit to CH5 locus AT5G62998, other hits are subalignments - 5' end of gene hits human round worm pathogen	unclear
	contig_39806	147	AT1G25472.1	105	147	100	0.292517	AT1G25470.1	105	147	100	0.292517	2	N	272	1.85034		uORF, thus single good genome alignment - exclude	not chimera - multiple annotations for 1 transcript
Case III	contig_4746	1038	AT2G35750.1	593	1038	100	0.429672	AT2G35747.1	596	675	100	0.0770713	3	N	1914	1.84393		excellent alignment to genome, other alignemtn is only 80%, thus excluded as poor quality	not chimera
	contig_6114	139	AT3G44630.3	1	37	100	0.266187	AT3G44400.1	1	34	100	0.244604	3	N	255	1.83453		equal length, but lower quality, alignment to second genome position	not chimera - ambiguous
	contig_17602	315	AT1G19396.2	1	138	100	0.438095	AT1G19394.1	67	138	100	0.228571	3	N	582	1.84762		locus with very different splice forms, contig forms excellent alignment with genome	not chimera - ambiguous
	contig_18481	252	AT1G62620.1	176	252	100	0.305556	AT1G63370.1	208	252	100	0.178571	3	N	462	1.83333		equal length, but lower quality, alignment to second genome position (1bp difference)	not chimera - ambiguous
	contig_20349	265	AT5G28540.1	184	265	100	0.309434	AT5G42020.1	228	265	100	0.143396	3	N	490	1.84906		subsequence alignment to genome, excellent score for best	not chimera - ambiguous
	contig_21743	315	AT2G07776.2	1	75	100	0.238095	ATMG00530.1	1	57	100	0.180952	3	N	542	1.72063		2 identical alignments, 3rd slightly lower quality	not chimera - ambiguous
	contig_24683	200	AT5G03670.1	1	60	100	0.3	AT5G03668.1	1	58	100	0.29	3	?	108	0.54		2 annotations at same locus, part of AT5G03670.1 transcript, 29 bp of 3' end doesn't align to CH5, but hit to CH1 very weak	unclear
	contig_25069	220	AT5G61950.1	116	220	100	0.477273	AT5G61940.1	146	220	100	0.340909	3	N	394	1.79091		subsequence alignment to genome, excellent score for best, tandem duplicate genes	not chimera - ambiguous
	contig_26921	503	AT1G72850.1	1	234	100	0.465209	AT1G72852.1	1	191	100	0.379722	3	N	932	1.85288		interesting case, multiple overlapping annotations, thus ambiguous, but also novel splice variant with excellent alignment	not chimera - ambiguous
	contig_27359	182	AT2G27710.1	139	182	100	0.241758	AT2G27720.2	142	182	100	0.225275	3	N	337	1.85165		subsequence alignment to genome, excellent score for best, tandem duplicate genes	not chimera - ambiguous
	contig_27772	301	AT2G07733.1	1	102	100	0.33887	ATMG00285.1	1	40	100	0.13289	3	?	453	1.50498		distal hits in mito, possibly chimera - but also identical alignment to ch2	chimera
	contig_31059	110	ATMG00516.1	69	110	100	0.381818	AT2G07786.1	73	107	100	0.318182	3	N	204	1.85455		subsequence alignment to genome, excellent score for best	not chimera - ambiguous
	contig_32272	162	AT5G07770.1	1	36	100	0.222222	AT5G07780.1	4	36	100	0.203704	3	N	300	1.85185		subsequence alignments to genome, excellent score for best	not chimera - ambiguous
	contig_32742	147	AT5G57565.1	108	147	100	0.272109	AT5G57630.1	109	147	100	0.265306	3	N	279	1.89796		5' is unambiguous, 3' end matches 2 spots on CH5 perfectly	not chimera - ambiguous
	contig_38622	190	AT4G00630.2	1	36	100	0.189474	AT1G01790.1	2	36	100	0.184211	3	N	351	1.84737		subsequence alignment to genome, excellent score for best	not chimera - ambiguous
CaseV	contig_4522	3401	AT2G04890.1	1781	3401	100	0.476625	AT2G04880.1	817	1946	100	0.332255	5	N	6311	1.85563		excellent alignment to the genome, co-assembly of plus minus ORFS, not chimera - see image example	not chimera - ambiguous
	contig_12260	1149	AT3G58720.2	600	1149	100	0.478677	AT3G58710.1	69	600	100	0.463011	5	N	2125	1.84943		excellent alignment to the genome, co-assembly of plus minus ORFS	not chimera - ambiguous
	contig_13619	1823	AT3G49550.1	1012	1799	100	0.432255	AT3G49551.1	924	1091	100	0.0921558	5	N	3340	1.83214		excellent alignment to the genome, new splice form - see image example	not chimera - ambiguous	14
	contig_18737	883	AT5G02680.1	521	882	100	0.409966	AT5G02690.1	202	561	100	0.407701	5	N	1751	1.98301		excellent alignment to the genome, co-assembly of plus minus ORFS, not chimera	not chimera - ambiguous
	contig_23526	652	AT2G07774.1	46	335	100	0.444785	ATMG00780.1	279	366	100	0.134969	5	N	1205	1.84816		nearly identical alignment to mitochondrial genome position	not chimera - ambiguous
	contig_35372	459	AT1G03502.1	218	311	100	0.204793	AT1G03935.1	164	218	100	0.119826	5	?	844	1.83878		possible chimeric assembly, but only 3 SNPs distinguish ambiguous loci	unclear
