# Supplementary material for: Selecting Superior De Novo Transcriptome Assemblies: Lessons Learned by Leveraging the Best Plant Genome
Source: PLoS One. 2016 Jan 5;11(1):e0146062. doi: 10.1371/journal.pone.0146062 (PMC4701411; doi:10.1371/journal.pone.0146062)
Supplement: S5 File — The 5 columns contain database specific matches, though only the hits to nr were used for MEGAN analysis. Hits in other databases are described as "concordant" evidence in the manuscript text. (XLSX) [file pone.0146062.s020.xlsx]

## Sheet: Legend
S5 File
This files contains a table that summarizes alignment statistics for putative "new" Arabidopsis genes. The 5 columns contain database specific matches, though only the hits to nr were used for MEGAN analysis. Hits in other databases are described as "concordant" evidence in the manuscript text.

## Sheet: Sheet1
	Arabidopsis Genome BLASTn				Arabidopsis RefSeq BLASTn				Arabidopsis ab initio mRNA BLASTn				Arabidopsis ESTs BLASTn				BLASTx nr
	accession	bitscore	e-value	%ID	accession	bitscore	e-value	%ID	accession	bitscore	e-value	%ID	accession	bitscore	e-value	%ID	species	accession	bit score	e-value	%ID
BR1-clc-S-Cluster24430	|NC_003076.8|	449	8e-126	-1					|hmm17892063	449	4e-126	-1					Arabidopsis thaliana	|BAB08731.1|	179	2e-43	-1
BR1-clc-S-Cluster25856	|NC_003076.8|	359	1e-98	-1					|hmm17892063	359	7e-99	-1					Arabidopsis thaliana	|BAB08731.1|	136	1e-30	-1
BR1-clcscaf-S-Cluster22677	|NC_003076.8|	449	8e-126	-1					|hmm17892063	449	4e-126	-1					Arabidopsis thaliana	|BAB08731.1|	179	2e-43	-1
BR1-clcscaf-S-Cluster23728	|NC_003076.8|	359	1e-98	-1					|hmm17892063	359	7e-99	-1					Arabidopsis thaliana	|BAB08731.1|	136	1e-30	-1
BR1-soap-S-Cluster24086	|NC_003076.8|	379	1e-104	-1					|hmm17892063	379	6e-105	-1					Arabidopsis thaliana	|BAB08731.1|	150	6e-35	-1
BR1-soap-S-Cluster25268	|NC_003076.8|	335	2e-91	-1					|hmm17892063	335	1e-91	-1					Arabidopsis thaliana	|BAB08731.1|	128	3e-28	-1
BR1-soaptrans-S-Cluster18112	|NC_003076.8|	638	0	-1					|hmm17892063	638	0	-1					Arabidopsis thaliana	|BAB08731.1|	245	2e-63	-1
BR1-soaptrans-S-Cluster19466	|NC_003076.8|	335	2e-91	-1					|hmm17892063	460	2e-129	-0.96					Arabidopsis thaliana	|BAB08731.1|	128	3e-28	-1
BR1-trinity-ICB-Cluster21402	|NC_003076.8|	449	8e-126	-1					|hmm17892063	449	4e-126	-1					Arabidopsis thaliana	|BAB08731.1|	179	2e-43	-1
BR1-trinity-ICB-Cluster22413	|NC_003076.8|	359	1e-98	-1					|hmm17892063	359	7e-99	-1					Arabidopsis thaliana	|BAB08731.1|	136	1e-30	-1
BR1-trinity-S-Cluster30820	|NC_003076.8|	449	8e-126	-1					|hmm17892063	449	4e-126	-1					Arabidopsis thaliana	|BAB08731.1|	179	2e-43	-1
BR1-trinity-S-Cluster31932	|NC_003076.8|	359	1e-98	-1					|hmm17892063	359	7e-99	-1					Arabidopsis thaliana	|BAB08731.1|	136	1e-30	-1
BR1-soap-S-Cluster24034	|NC_003075.7|	381	3e-105	-1					|hmm22652053	381	2e-105	-1					Arabidopsis thaliana	|CAB79497.1|	139	2e-31	-1
BR1-soaptrans-S-Cluster16094	|NC_003075.7|	656	0	-1					|hmm22652053	881	0	-1	|EH846374.1|	172	2e-41	-1	Arabidopsis thaliana	|CAB79497.1|	269	1e-70	-0.91
BR1-trinity-ICB-Cluster20710	|NC_003075.7|	475	1e-133	-1					|hmm22652053	484	1e-136	-1					Arabidopsis thaliana	|CAB79497.1|	175	3e-42	-1
BR1-trinity-S-Cluster30010	|NC_003075.7|	475	1e-133	-1					|hmm22652053	484	1e-136	-1					Arabidopsis thaliana	|CAB79497.1|	175	3e-42	-1
BR1-NGMO-S-Cluster278	|NC_003074.8|	4911	0	-0.99					|hmm23716043	4911	0	-0.99	|BX834275.1|	1788	0	-0.98	Medicago truncatula	XP_003614382.1	402	0	0.83
BR1-clc-S-Cluster23792	|NC_003074.8|	396	1e-109	-0.99					|hmm24626043	396	6e-110	-0.99	|BP841098.1|	396	1e-108	-0.99	Glycine max	|XP_003544031.1|	129	2e-28	-0.86
BR1-NGMO-S-Cluster12627	|NC_003074.8|	503	6e-142	-1					|hmm24626043	503	3e-142	-1	|AV546324.1|	503	6e-141	-1	Glycine max	|XP_003544031.1|	147	6e-34	-0.86
BR1-abyss-S-Cluster16951	|NC_003076.8|	706	0	-1	|NM_118155.2|	65.8	1e-10	-0.95	|hmm29140063	706	0	-1	|ES166087.1|	65.8	3e-09	-0.95	Arabidopsis thaliana	|BAB08280.1|	246	1e-63	-1
BR1-abyss-S-Cluster19901	|NC_003076.8|	473	5e-133	-1					|hmm29140063	429	6e-120	-1					Arabidopsis thaliana	|BAB08280.1|	157	8e-37	-1
BR1-clc-S-Cluster15874	|NC_003076.8|	981	0	-0.99					|hmm29140063	981	0	-0.99					Arabidopsis thaliana	|BAB08280.1|	341	3e-92	-0.99
BR1-clc-S-Cluster20497	|NC_003076.8|	592	1e-168	-1					|hmm29140063	433	4e-121	-1					Arabidopsis thaliana	|BAB08280.1|	162	1e-38	-0.96
BR1-clcscaf-S-Cluster15762	|NC_003076.8|	987	0	-1					|hmm29140063	987	0	-1					Arabidopsis thaliana	|BAB08280.1|	343	7e-93	-1
BR1-clcscaf-S-Cluster19535	|NC_003076.8|	592	1e-168	-1					|hmm29140063	433	4e-121	-1					Arabidopsis thaliana	|BAB08280.1|	162	1e-38	-0.96
BR1-oases-S-Cluster19447	|NC_003076.8|	974	0	-1					|hmm29140063	974	0	-1					Arabidopsis thaliana	|BAB08280.1|	337	6e-91	-1
BR1-oases-S-Cluster23573	|NC_003076.8|	608	1e-173	-1					|hmm29140063	449	4e-126	-1					Arabidopsis thaliana	|BAB08280.1|	165	3e-39	-1
BR1-oases-VO-Cluster13424	|NC_003076.8|	974	0	-1					|hmm29140063	974	0	-1					Arabidopsis thaliana	|BAB08280.1|	337	6e-91	-1
BR1-oases-VO-Cluster16630	|NC_003076.8|	608	1e-173	-1					|hmm29140063	449	4e-126	-1					Arabidopsis thaliana	|BAB08280.1|	165	3e-39	-1
BR1-soap-S-Cluster15537	|NC_003076.8|	944	0	-1					|hmm29140063	944	0	-1					Arabidopsis thaliana	|BAB08280.1|	326	8e-88	-1
BR1-soap-S-Cluster20132	|NC_003076.8|	571	2e-162	-1					|hmm29140063	433	4e-121	-1					Arabidopsis thaliana	|BAB08280.1|	159	1e-37	-1
BR1-soaptrans-S-Cluster15638	|NC_003076.8|	944	0	-1					|hmm29140063	944	0	-1					Arabidopsis thaliana	|BAB08280.1|	326	8e-88	-1
BR1-soaptrans-S-Cluster18869	|NC_003076.8|	536	6e-152	-1					|hmm29140063	433	4e-121	-1					Arabidopsis thaliana	|BAB08280.1|	161	3e-38	-0.98
BR1-trinity-ICB-Cluster15174	|NC_003076.8|	987	0	-1					|hmm29140063	987	0	-1					Arabidopsis thaliana	|BAB08280.1|	343	7e-93	-1
BR1-trinity-ICB-Cluster18605	|NC_003076.8|	592	1e-168	-1					|hmm29140063	433	4e-121	-1					Arabidopsis thaliana	|BAB08280.1|	162	1e-38	-0.96
BR1-trinity-S-Cluster23199	|NC_003076.8|	987	0	-1					|hmm29140063	987	0	-1					Arabidopsis thaliana	|BAB08280.1|	343	7e-93	-1
BR1-trinity-S-Cluster27524	|NC_003076.8|	592	1e-168	-1					|hmm29140063	433	4e-121	-1					Arabidopsis thaliana	|BAB08280.1|	162	1e-38	-0.96
BR1-NGMO-S-Cluster17424	|NC_003074.8|	316	9e-86	-1	|NM_115906.3|	353	3e-97	-1	|hmm39402043	56.5	1e-07	-1	|DR374774.1|	353	6e-96	-1	Arabidopsis thaliana	|AAM64636.1|	134	4e-30	-1
BR1-abyss-S-Cluster19466	|NC_003070.9|	407	5e-113	-1					|hmm44370023	353	3e-97	-1	|EL970613.1|	60.2	1e-07	-1	Arabidopsis thaliana	|AC008047_3	133	1e-29	-1
BR1-NGI-S-Cluster19442	|NC_003070.9|	411	4e-114	-1					|hmm44370023	357	3e-98	-1					Arabidopsis thaliana	|AC008047_3	134	4e-30	-1
BR1-abyss-S-Cluster17246	|NC_003071.7|	725	0	-1					|hmm6336033	725	0	-1	|AU237685.1|	719	0	-0.99	Arabidopsis thaliana	|BAF01064.1|	231	4e-59	-0.93
BR1-NGI-S-Cluster15206	|NC_003075.7|	741	0	-1					|hmm8698054	741	0	-1	|EH812631.1|	202	2e-50	-1	Ricinus communis	|EEF43887.1|	169	2e-40	-0.61
BR1-NGMO-S-Cluster13520													|AV554280.1|	492	1e-137	-1	Arabidopsis thaliana	|ADM35943.1|	175	3e-42	-0.89
BR1-NGI-S-Cluster19205	|NC_001284.2|	490	5e-138	-1									|AV563501.1|	490	4e-137	-1	Arabidopsis lyrata subsp. lyrata	|EFH60130.1|	134	4e-30	-1
BR1-oases-S-Cluster27228													|EG433698.1|	372	2e-101	-0.99	Solanum lycopersicum	|AAA34163.1|	142	2e-32	-0.84
BR1-oases-VO-Cluster19573													|EG433698.1|	372	2e-101	-0.99	Solanum lycopersicum	|AAA34163.1|	142	2e-32	-0.84
BR1-trinity-ICB-Cluster18785													|EG433698.1|	337	6e-91	-0.89	Solanum lycopersicum	|AAA34163.1|	219	1e-55	-0.82
BR1-trinity-S-Cluster27740													|EG433698.1|	337	6e-91	-0.89	Solanum lycopersicum	|AAA34163.1|	219	1e-55	-0.82
BR1-NGMO-S-Cluster7544													|EG499496.1|	1018	0	-0.99	Arabidopsis thaliana	|ADM35943.1|	359	1e-97	-0.9
BR1-NGMO-S-Cluster12307													|EG499507.1|	564	2e-159	-1	Arabidopsis thaliana	|ADM35943.1|	151	3e-35	-0.75
BR1-oases-S-Cluster23041	|NC_003071.7|	649	0	-1									|EL990566.1|	193	1e-47	-1	Nicotiana tabacum	YP_173440.1	126	3e-33	0.89
BR1-oases-VO-Cluster16176	|NC_003071.7|	649	0	-1									|EL990566.1|	193	1e-47	-1	Nicotiana tabacum	YP_173440.1	126	3e-33	0.89
BR1-oases-S-Cluster22720													|Z18787.1|	385	2e-105	-0.99	Solanum lycopersicum	|AAA34163.1|	248	3e-64	-0.84
BR1-oases-VO-Cluster15943													|Z18787.1|	385	2e-105	-0.99	Solanum lycopersicum	|AAA34163.1|	248	3e-64	-0.84
BR1-soap-S-Cluster17364													|Z18787.1|	267	8e-70	-0.85	Solanum lycopersicum	|AAA34163.1|	169	1e-40	-0.84
BR1-soaptrans-S-Cluster21458													|Z18787.1|	239	2e-61	-0.99	Solanum lycopersicum	|AAA34163.1|	139	1e-31	-0.85
BR1-trinity-S-Cluster32182													|Z18787.1|	222	2e-56	-0.86	Solanum lycopersicum	|AAA34163.1|	147	5e-34	-0.83
BR1-abyss-S-Cluster21115	|NC_001284.2|	379	1e-104	-1													Brassica napus	|CBX48391.1|	133	1e-29	-0.94
BR1-clc-S-Cluster22273	|NC_001284.2|	531	3e-150	-1													Brassica napus	|CBX48391.1|	157	6e-37	-0.95
BR1-clcscaf-S-Cluster20963	|NC_001284.2|	531	3e-150	-1													Brassica napus	|CBX48391.1|	157	6e-37	-0.95
BR1-oases-S-Cluster24740	|NC_001284.2|	531	3e-150	-1													Brassica napus	|CBX48391.1|	157	6e-37	-0.95
BR1-oases-VO-Cluster17584	|NC_001284.2|	531	3e-150	-1													Brassica napus	|CBX48391.1|	157	6e-37	-0.95
BR1-soap-S-Cluster21715	|NC_001284.2|	484	2e-136	-1													Brassica napus	|CBX48391.1|	155	2e-36	-0.95
BR1-soaptrans-S-Cluster19831	|NC_001284.2|	484	2e-136	-1													Brassica napus	|CBX48391.1|	155	2e-36	-0.95
BR1-trinity-ICB-Cluster19931	|NC_001284.2|	531	3e-150	-1													Brassica napus	|CBX48391.1|	157	6e-37	-0.95
BR1-trinity-S-Cluster29077	|NC_001284.2|	531	3e-150	-1													Brassica napus	|CBX48391.1|	157	6e-37	-0.95
BR1-NGI-S-Cluster18424	|NC_003070.9|	510	4e-144	-1													Arabidopsis lyrata subsp. lyrata	|EFH65269.1|	196	1e-48	-0.95
BR1-abyss-S-Cluster13281	|NC_003074.8|	889	0	-0.99													Arabidopsis thaliana	|BAB01949.1|	244	8e-63	-0.97
BR1-clc-S-Cluster15868	|NC_003074.8|	944	0	-0.99													Arabidopsis thaliana	|BAB01949.1|	244	4e-63	-0.97
BR1-clcscaf-S-Cluster13417	|NC_003074.8|	944	0	-0.99													Arabidopsis thaliana	|BAB01949.1|	244	9e-63	-0.97
BR1-NGI-S-Cluster13006	|NC_003074.8|	745	0	-0.99													Arabidopsis thaliana	|BAB01949.1|	244	4e-63	-0.97
BR1-oases-S-Cluster16572	|NC_003074.8|	944	0	-0.99													Arabidopsis thaliana	|BAB01949.1|	244	9e-63	-0.97
BR1-oases-VO-Cluster11347	|NC_003074.8|	944	0	-0.99													Arabidopsis thaliana	|BAB01949.1|	244	9e-63	-0.97
BR1-soap-S-Cluster14724	|NC_003074.8|	660	0	-0.99													Arabidopsis thaliana	|BAB01949.1|	244	7e-63	-1
BR1-trinity-ICB-Cluster12493	|NC_003074.8|	944	0	-0.99													Arabidopsis thaliana	|BAB01949.1|	244	1e-62	-0.97
BR1-trinity-S-Cluster19552	|NC_003074.8|	944	0	-0.99													Arabidopsis thaliana	|BAB01949.1|	244	1e-62	-0.97
BR1-trinity-S-Cluster22332	|NC_003074.8|	1074	0	-1													Arabidopsis thaliana	|BAB01949.1|	244	6e-63	-0.97
BR1-clc-S-Cluster20772																	Arabidopsis lyrata subsp. lyrata	|EFH50149.1|	175	2e-42	-0.75
BR1-clcscaf-S-Cluster18515																	Ricinus communis	|EEF32567.1|	129	2e-28	-0.53
BR1-clcscaf-S-Cluster19809																	Arabidopsis lyrata subsp. lyrata	|EFH50149.1|	175	2e-42	-0.75
BR1-oases-S-Cluster23217																	Arabidopsis lyrata subsp. lyrata	|EFH50149.1|	186	2e-45	-0.75
BR1-oases-VO-Cluster16313																	Arabidopsis lyrata subsp. lyrata	|EFH50149.1|	186	2e-45	-0.75
BR1-soap-S-Cluster20190																	Arabidopsis lyrata subsp. lyrata	|EFH50149.1|	169	1e-40	-0.77
BR1-soaptrans-S-Cluster18214																	Arabidopsis lyrata subsp. lyrata	|EFH50149.1|	181	3e-44	-0.77
BR1-trinity-ICB-Cluster17898																	Arabidopsis lyrata subsp. lyrata	|EFH50149.1|	189	1e-46	-0.75
BR1-trinity-S-Cluster26670																	Arabidopsis lyrata subsp. lyrata	|EFH50149.1|	189	1e-46	-0.75
