# Supplementary material for: Selecting Superior De Novo Transcriptome Assemblies: Lessons Learned by Leveraging the Best Plant Genome
Source: PLoS One. 2016 Jan 5;11(1):e0146062. doi: 10.1371/journal.pone.0146062 (PMC4701411; doi:10.1371/journal.pone.0146062)
Supplement: S6 File — Necessary scripts are included and URLs for components (or alternatives) are also included. Instructions and scripts for generating plots (e.g. Fig 4) are also included. (ZIP) [file pone.0146062.s021.zip]

Archive with 14 entries (9 files):
- Supplemental_File6/
- Supplemental_File6/S6 File.txt
- Supplemental_File6/S6 File_scripts/
- Supplemental_File6/S6 File_scripts/density_plot.R
- __MACOSX/
- __MACOSX/Supplemental_File6/
- __MACOSX/Supplemental_File6/S6 File_scripts/
- __MACOSX/Supplemental_File6/S6 File_scripts/._density_plot.R
- Supplemental_File6/S6 File_scripts/get_insert_sizes_from_bowtie_aln.pl
- __MACOSX/Supplemental_File6/S6 File_scripts/._get_insert_sizes_from_bowtie_aln.pl
- Supplemental_File6/S6 File_scripts/pairedOrphaned_fastq.py
- __MACOSX/Supplemental_File6/S6 File_scripts/._pairedOrphaned_fastq.py
- Supplemental_File6/S6 File_scripts/READ_ME.txt
- __MACOSX/Supplemental_File6/S6 File_scripts/._READ_ME.txt
