# Supplementary material for: Selecting Superior De Novo Transcriptome Assemblies: Lessons Learned by Leveraging the Best Plant Genome
Source: PLoS One. 2016 Jan 5;11(1):e0146062. doi: 10.1371/journal.pone.0146062 (PMC4701411; doi:10.1371/journal.pone.0146062)
Supplement: S6 File — Necessary scripts are included and URLs for components (or alternatives) are also included. Instructions and scripts for generating plots (e.g. Fig 4) are also included. (ZIP) [file pone.0146062.s021.zip › Supplemental_File6/S6 File.txt]

SCERNA protocol

Scripts to reference are included with SCERNA archive
Require PERL, Python and R

-get_insert_sizes_from_bowtie_aln.pl
-pairedOrphaned_fastq.py
-density_plot.R

1) Data quality control and cleaning 

    A) Quality check with FastQC (http://www.bioinformatics.babraham.ac.uk/projects/fastqc/)
    - Identify adapter and overrepresented sequence in data using FastQC quality control program
    Command:
    
    FastQC/fastqc -o fastqc_dir/ -f fastq -t 6 read1.fastq read2.fastq

    B) Removal of low quality bases and reads with quality_trim program of CLC Assembly Cell (v3.2) (see also current clc_quality_trim or open source, e.g. Trimmomatic - http://www.usadellab.org/)
    - Trim bases <Q20 from reads and also require %50 of read remains
    Command:
    
    clc_quality_trim -r -i read1.fq read2.fq -c 20 -l 0.5 -f 64 -p reads_trimmed.fastq
    
    - Parse interleafed read1 and read2 files in reads_trimmed.fastq
    Custom Script:
    
    # Reconstructing paired files from interleaved trimmed reads
    # read1
    perl -e' while(<>){chomp; if(/^@HWUSI(\S+)\#0\/1$/){print "$_\n"; $count=0; while(<>){chomp; $count++; print "$_\n"; if($count == 3){last;}}}}' < reads_trimmed.fastq > read1_trimmed.fastq

    # read2
    perl -e' while(<>){chomp; if(/^@HWUSI(\S+)\#0\/2$/){print "$_\n"; $count=0; while(<>){chomp; $count++; print "$_\n"; if($count == 3){last;}}}}' < reads_trimmed.fastq > read2_trimmed.fastq

    C) Removal of adapter contamination with SnoWhite (v1.1.4) (see also other open source, e.g. Trimmomatic - http://www.usadellab.org/)
    - SnoWhite was initially implemented for 454 data and implements several rounds of processing through SeqClean. As such, the pipeline requires sequences in fasta format (and optionally base qualities in fasta.qual). Use BioPython to convert from fastq to fasta + qual
    Command:
    
    # read1
    from Bio import SeqIO
    SeqIO.convert("illumina.read1.fastq", "fastq-solexa", "standard.read1.fastq", "fastq")
    SeqIO.convert("standard.read1.fastq", "fastq", "standard.read1.fasta", "fasta")
    SeqIO.convert("standard.read1.fastq", "fastq", "standard.read1.qual", "qual")
    
    # read2
    from Bio import SeqIO
    SeqIO.convert("illumina.read2.fastq", "fastq-solexa", "standard.read2.fastq", "fastq")
    SeqIO.convert("standard.read2.fastq", "fastq", "standard.read2.fasta", "fasta")
    SeqIO.convert("standard.read2.fastq", "fastq", "standard.read2.qual", "qual")

    - SnoWhite uses a lot of memory. In the case your machine does not have sufficient memory, you can side step the memory limitations by spliting the sequences into smaller files and processing each sub-file separately (Replace 'num_seq_per_file' with an integer equal to the number of sequences you want in each file) with PERL
    Custom Script:
    
    # READ1
    perl -e ' $split_seqs=num_seq_per_file; $out_template="standard.read1_NUMBER.fasta";  $count=0; $filenum=0; $len=0; while (<>) { s/\r?\n//; if (/^>/) { if ($count % $split_seqs == 0) { $filenum++; $filename = $out_template; $filename =~ s/NUMBER/$filenum/; if ($filenum > 1) { close SHORT } open (SHORT, ">$filename") or die $!; } $count++; } else { $len += length($_) } print SHORT "$_\n"; } close(SHORT); warn "\nSplit $count FASTA records in $. lines, with total sequence length $len\nCreated $filenum files like $filename\n\n"; '<  standard.read1.fasta
    
    # READ2
    perl -e ' $split_seqs=num_seq_per_file; $out_template="standard.read2_NUMBER.fasta";  $count=0; $filenum=0; $len=0; while (<>) { s/\r?\n//; if (/^>/) { if ($count % $split_seqs == 0) { $filenum++; $filename = $out_template; $filename =~ s/NUMBER/$filenum/; if ($filenum > 1) { close SHORT } open (SHORT, ">$filename") or die $!; } $count++; } else { $len += length($_) } print SHORT "$_\n"; } close(SHORT); warn "\nSplit $count FASTA records in $. lines, with total sequence length $len\nCreated $filenum files like $filename\n\n"; '<  standard.read2.fasta
    
    - Run SnoWhite on each set of fasta + qual files with PERL
    Custom Script:
    
    # read1
    perl ./snowhite_1.1.4.pl -f standard.read1_1.fasta -q standard.read1_1.fasta.qual -o OUTPUT_DIRECTORY.read1_1 -v VECTOR_DATABASE_NAME -C ADAPTER_FILE -m 25 -x T -p 16 -a B -t B -b 4 -r 6 -i 32
    
    # read2
    perl ./snowhite_1.1.4.pl -f standard.read2_1.fasta -q standard.read2_1.fasta.qual -o OUTPUT_DIRECTORY.read1_1 -v VECTOR_DATABASE_NAME -C ADAPTER_FILE -m 25 -x T -p 16 -a B -t B -b 4 -r 6 -i 32 

    -After running SnoWhite, convert the read files back to fastq format. Additionally, the paired end nature of the read files was broken. To restore PE relationships, convert fasta + qual back to fast using BioPython:
    Custom Script:
    
    # read1
    from Bio import SeqIO
    from Bio.SeqIO.QualityIO import PairedFastaQualIterator
    handle = open("standard.read1_1.fastq", "w") #w=write
    records = PairedFastaQualIterator(open("standard.read1_1.white"), open("standard.read1_1.white.qual"))
    count = SeqIO.write(records, handle, "fastq")
    handle.close()
    print "Converted %i records" % count
    
    # read2
    from Bio import SeqIO
    from Bio.SeqIO.QualityIO import PairedFastaQualIterator
    handle = open("standard.read2_1.fastq", "w") #w=write
    records = PairedFastaQualIterator(open("standard.read2_1.white"), open("standard.read2_1.white.qual"))
    count = SeqIO.write(records, handle, "fastq")
    handle.close()
    print "Converted %i records" % count
        
    - Once you have fastq files again, generate the cleaned paired and orphaned read files. Specify the filenames directly in the script for each of your files. To save memory (not that big of an issue with the PairedFastaQualIterator python module), you can run this script on each fragment and concatenate them all (in order) at the end.
    Custom Script:
    
    pairedOrphaned_fastq.py
    


2) Pilot assembly to determine insert size (paired-end only)
    - Generate pilot assembly with CLC Assembly Cell (v3.2)
    Parameters:
    
    Default except maximum insert size range allowed 
    
    - Uniquely map reads with BowTie (v0.12.7) 
    Command:
    
    # Create a bowtie index using long contig (>600 bp)
    # contigs.fasta is the default CLC output name
    bowtie-build contigs.fasta cotings.build
    
    # Map paired reads in fastq format to the contigs.build reference sequence with an insert range of 100 - 600
    bowtie -S -q -p 1 -I 100 -X 600 --fr contigs.build -1 read1.fastq -2 contigs.sam
    
    - Remove upmapped reads
    Command:
    
    # remove unmapped reads from bowtie sam alignment output
    awk '$3!="*"' contigs.sam > contigs.filt.sam
    
    - Insert size determination
    Custom Script:
    
    # get insert sizes form the filtered bowtie sam alignments with custom PERL (https://www.perl.org/) script
    perl get_insert_sizes_from_bowtie_aln.pl contigs.filt.sam > contigs_insert.sizes
    
    - Generate insert size stats and graphics with R (http://www.r-project.org/)
    Command:
    
    # Usng R, calculate mean and standard deviation and draw a histogram of the insert size distributions
    sizes <- as.numeric(readLines(“contigs_insert.sizes"))
    mean(sizes, na.rm=TRUE)
    median(sizes, na.rm=TRUE)
    sd(sizes, na.rm=TRUE)
    hist(sizes, nclass=50)


3) Assembly
The post-processing modules you will subsequently use depend upon which program you have chosen to assemble your transcriptome data.
See Supplement 2 for Assembly Abbreviations used below.

NextGENe, and CLC proceed to step a) Scaffolding

ABySS, CLCscaf, SOAPdenovo, Velvet (Oases) proceed to step b) Gap Closing

Inchworm (Trinity), SOAPtrans proceed to step c) Coding Region Filtering 

    a) Scaffolding with SSPACE (v1.0) - (You can specify similar scaffolding parameters in assemblers that have this option)
    -Leverage paired-end data structure to link contigs with SSPACE
    Parameters:

    A minimum of 5 links (read pairs) were required to join two contigs into a scaffold
    At least 30 bases of overlap (k-value-1)
    A minimum of 20 reads were required for contig extension

    b) Gap Closing with SOAPdenovo (http://soap.genomics.org.cn/)
    -Leverage read data to convert gaps represented with "N" to "A,T,G, or C"
    Parameters:

    Overlap length set at 30 bases (k-value-1)

    c) Coding Region Filtering with ESTScan (2.0) (http://estscan.sourceforge.net/)

    Parameters:
    -select apprpriate HMM score matrix (e.g. Arabidopsis thaliana)

    d) De-replication USEARCH (v4.0)
    
    #sort sequences by decreasing length
    usearch4.2.66_i86linux32 --sort outputfile from "C" --output sorted_output.fasta --log usearch.log --maxlen 30000
    
    #dereplicate full-length sequences
    usearch4.2.66_i86linux32 --derep_subseq --cluster sorted_output.fasta --seedsout output.nrs --maxlen 30000
    usearch4.2.66_i86linux32 --derep_fullseq --cluster output.nrs --seedsout output.nrf --maxlen 30000
   
#cluster - alternative option for trinity and oases running longest locus variant needed ( for comparison with non locus determining assemblers)
~/Software/usearch4.2.66_i86linux32 --cluster BR1-abyss-contigs-gc.orf.nr --id 0.97 --seedsout BR1-abyss-contigs-gc.orf.nr.seeds  --uc BR1-abyss-contigs-gc.orf.nr.uc --log usearch.log --maxlen 30000
    
    e) Clustering with UCLUST, a global alignment-clustering algorithm of USEARCH
    **Assemblers with native clustering (e.g. OASES, Trinity) skip this step**
    
    command:
    usearch4.2.66_i86linux32 --cluster output.nrf --id 0.97 --seedsout output.seeds  --uc usearch.uc --log usearch.log --maxlen 30000
    
    Parameters:
    %97 identity
    longest sequence chosen as representative


Visualization tool - integrated plot

    Assembly analysis package to visualize assembly quality as a function of sequencing depth. This analysis will work with the output of any assembler, not just those considered here, but a good reference for BLAST alignments is essential.
    
    - Map transcriptome reads to assembly with BowTie (v0.12.7)
    Command:
    
    bowtie -S --sam-nohead -q -y -k 1 --best -I 88 -X 180 --fr assembly.fasta -1 read1.fastq -2 read2.fastq > assembly.sam
    
    - Align de novo assembly unigenes to reference sequences (e.g. TAIR10 cDNAs) with BLAST (http://blast.ncbi.nlm.nih.gov/)
    Command:
    
    blastall -p blastn -d reference_blast_db -i assembly.fasta -o assembly.fasta.blastn -m 8 -e 1e-10
    
    - Create a table with the following data and headers
    
    REF ID      REF LENGTH      READ COUNTS     RAW BITSCORE        SFB     BS 

    "REF ID" is the reference sequence ID, for example "AT1G65681"

    "REF LENGTH" is the length of the reference sequence in base pairs

    "READ COUNTS" is the sum of reads that map to all unigenes that align to a given reference sequence (proxy for total read number in an assembly for a given locus)

    "RAW BITSCORE" is the BEST alignment score for a given reference sequence (since all alignments are to the same reference sequences,
    the bitscores for different alignments are directly comparable for a given reference sequence). This reports the best
    unigene present in the assembly that represents a given reference sequence. If no match, the value is "0" - all other alignments (identical + subalignments) are excluded.

    "SFB" is "READ COUNTS" normalized by "REF LENGTH" (sequenced fragments per base pair = READ COUNTS/REF LENGTH)

    "BS" is the normalized alignment score for the BEST unigene alignment (cumulative HSP scores) to a given reference sequence (bitscore per base pair = RAW BITSCORE/REF LENGTH)
    
    - Create input file for "density_scatter" R script
    
    Extract the last two columns "SFB" and "BS"
    
    - Run R script "density_plot.R"- with your own plot preferences specified
    
