# Supplementary material for: Selecting Superior De Novo Transcriptome Assemblies: Lessons Learned by Leveraging the Best Plant Genome
Source: PLoS One. 2016 Jan 5;11(1):e0146062. doi: 10.1371/journal.pone.0146062 (PMC4701411; doi:10.1371/journal.pone.0146062)
Supplement: S6 File — Necessary scripts are included and URLs for components (or alternatives) are also included. Instructions and scripts for generating plots (e.g. Fig 4) are also included. (ZIP) [file pone.0146062.s021.zip › Supplemental_File6/S6 File_scripts/get_insert_sizes_from_bowtie_aln.pl]

#!/usr/bin/perl
use strict;

# This scripts reads the Bowtie .aln output and determines the insert size from mapped mate-pair reads.
#
# usage: perl get_insert_sizes_from_bowtie_aln.pl <bowtie_output>
##
# @author - Matthew Conte
# Addapted from the Evolution and Genomics Workshops (http://evomics.org/)

@ARGV == 1 or die "usage: perl get_insert_sizes_from_bowtie_aln.pl <bowtie_output>\n";
my $bowtie_output = @ARGV[0];

open (BOWTIE_OUTPUT, "< $bowtie_output") or die "Can't open $bowtie_output\n";

my $prev_seq_name;
my $prev_pos;
my $prev_base_name;
my $prev_lane;
my $prev_dir;
my $first_bool = 0;
my $count = 0;
my @diffs;

while (<BOWTIE_OUTPUT>) {
    next if (/^@/);
    my @line = split(/\t/, $_);
    die "not enough fields in line $_\n" if (@line < 11);
    my $seq_name = @line[0];
    my $pos = @line[3];
    my @tmp = split(/\//, $seq_name);
    my $base_name = @tmp[0];
    my $dir = @line[1];
  
    if ($dir eq $prev_dir){
	die "$_ read pairs were mapped in the same orientation, check on this\n";
    }

  #get the length of the sequence b/c we are going to add it to the difference since
  #bowtie reports the starts of both pairs in reference space, but velvet wants the
  #length of the sequenced fragment which includes the reads
    my $sequence = @line[9];
    my $seq_length = length($sequence);
    if ($base_name eq $prev_base_name) {
	$count++;
	my $diff;
	if ($prev_pos > $pos) {
	    $diff = $prev_pos - $pos + $seq_length;
	} elsif ($pos > $prev_pos) {
	    $diff = $pos - $prev_pos + $seq_length;
	} else {
	    die "something looks wrong with the positions of the mapped reads, $seq_name\n";
	}
	push (@diffs, $diff);
    }
    $prev_base_name = $base_name;
    $prev_dir = $dir;
  #$prev_lane = $lane;
    $prev_pos = $pos;
  
}

for my $i (@diffs) {
    print "$i\n";
}
#print "@diffs\n";
#print "$count\n";
