# Supplementary material for: Selecting Superior De Novo Transcriptome Assemblies: Lessons Learned by Leveraging the Best Plant Genome
Source: PLoS One. 2016 Jan 5;11(1):e0146062. doi: 10.1371/journal.pone.0146062 (PMC4701411; doi:10.1371/journal.pone.0146062)
Supplement: S6 File — Necessary scripts are included and URLs for components (or alternatives) are also included. Instructions and scripts for generating plots (e.g. Fig 4) are also included. (ZIP) [file pone.0146062.s021.zip › Supplemental_File6/S6 File_scripts/pairedOrphaned_fastq.py]

from Bio.SeqIO.QualityIO import FastqGeneralIterator #Biopython 1.51 or later
import sys
##########################################################
#
# Change the following settings to suit your needs
#

input_forward_filename = sys.argv[1]
input_reverse_filename = sys.argv[2]

output_paired_forward_filename = sys.argv[3]
output_paired_reverse_filename = sys.argv[4]
output_orphan_filename = sys.argv[5]

f_suffix = "/1"
r_suffix = "/2"

##########################################################

if f_suffix:
    f_suffix_crop = -len(f_suffix)
    def f_name(title):
        """Remove the suffix from a forward read name."""
        name = title.split()[0]
        assert name.endswith(f_suffix)
        return name[:f_suffix_crop]
else:
    def f_name(title):
        return title.split()[0]

if r_suffix:
    r_suffix_crop = -len(r_suffix)
    def r_name(title):
        """Remove the suffix from a reverse read name."""
        name = title.split()[0]
        assert name.endswith(r_suffix)
        return name[:r_suffix_crop]
else:
    def r_name(title):
        return title.split()[0]

print "Scaning reverse file to build list of names..."    
reverse_ids = set()
paired_ids = set()
for title, seq, qual in FastqGeneralIterator(open(input_reverse_filename)):
    reverse_ids.add(r_name(title))

print "Processing forward file..."
forward_handle = open(output_paired_forward_filename, "w")
orphan_handle = open(output_orphan_filename, "w")
for title, seq, qual in FastqGeneralIterator(open(input_forward_filename)):
    name = f_name(title)
    if name in reverse_ids:
        #Paired
        paired_ids.add(name)
        reverse_ids.remove(name) #frees a little memory
        forward_handle.write("@%s\n%s\n+\n%s\n" % (title, seq, qual))
    else:
        #Orphan
        orphan_handle.write("@%s\n%s\n+\n%s\n" % (title, seq, qual))
forward_handle.close()
del reverse_ids #frees memory, although we won't need more now

print "Processing reverse file..."
reverse_handle = open(output_paired_reverse_filename, "w")
for title, seq, qual in FastqGeneralIterator(open(input_reverse_filename)):
    name = r_name(title)
    if name in paired_ids:
        #Paired
        reverse_handle.write("@%s\n%s\n+\n%s\n" % (title, seq, qual))
    else:
        #Orphan
        orphan_handle.write("@%s\n%s\n+\n%s\n" % (title, seq, qual))
orphan_handle.close()
reverse_handle.close()
print "Done"
