# Supplementary material for: Selecting Superior De Novo Transcriptome Assemblies: Lessons Learned by Leveraging the Best Plant Genome
Source: PLoS One. 2016 Jan 5;11(1):e0146062. doi: 10.1371/journal.pone.0146062 (PMC4701411; doi:10.1371/journal.pone.0146062)
Supplement: S6 File — Necessary scripts are included and URLs for components (or alternatives) are also included. Instructions and scripts for generating plots (e.g. Fig 4) are also included. (ZIP) [file pone.0146062.s021.zip › Supplemental_File6/S6 File_scripts/READ_ME.txt]

Scritpts in this archive are referenced in Supplemental File 6 (SCERNA). 
